# Supplementary material for: Sporadic Amyotrophic Lateral Sclerosis Skeletal Muscle Transcriptome Analysis: A Comprehensive Examination of Differentially Expressed Genes
Source: Biomolecules. 2024 Mar 20;14(3):377. doi: 10.3390/biom14030377 (PMC10967759; doi:10.3390/biom14030377)
Supplement: Supplementary file 1 [file biomolecules-14-00377-s001.zip]

Archive with 1 entries (1 files):
- Gasc. E. - ALS Skeletal Muscle. Supplementary Material.pdf
